# Supplementary material for: Human DEF6 deficiency underlies an immunodeficiency syndrome with systemic autoimmunity and aberrant CTLA-4 homeostasis
Source: Nat Commun. 2019 Jul 15;10:3106. doi: 10.1038/s41467-019-10812-x (PMC6629652; doi:10.1038/s41467-019-10812-x)
Supplement: Supplementary file 3 — Supplementary Source Data [file 41467_2019_10812_MOESM3_ESM.xlsx]

## Sheet: Figure 2
Figure 2d	anti-DEF6 and anti-GAPDH
			HD / P1	HD / P1	P1 / HD
			12 ul / 12 ul	8 ul / 12 ul	8 ul / 12 ul	loading
	kDa:
	130
	100						anti-DEF6
	70
	55
							anti-GAPDH
	35
					used in Fig. 1d
Figure 2e	anti-DEF6 (long exposure)				anti-GAPDH
		P3 /	HD1 / HD2			P3 /	HD1 / HD2
	kDa:
	130				kDa:
	100				35
	70				25

## Sheet: Figure 3
Figure 3a	Fold change total CTLA-4
	HDs (P3)	P3	HDs (P1)	P1
	0.56336	0.329471	1.09692	0.657378
	0.577416	0.367195	1.32881	0.802035
	0.624792	0.360923	0.938939
	0.953804	0.404967	1.00509
	0.982908	0.387534	0.924158
	1.06864	0.367242	1.0647
	1.15368	0.443522	0.641386
	0.608944	0.434842
	0.545608	0.416469
	0.853459
	0.862737
	0.987078
	1.0086
	0.667968
	1.17591
	1.13916
	2.17421
	2.05172
Figure 3d	% cycling/total CTLA-4 in memory Tregs
		HDs (P3)			P3			HDs (P1)								P1
	surface	26.48	36.71		1.5	1.51		16.48	20.1	24.38	5.46	14.55	13.4			9.9	15.44
	10 min	75.31	80.14		17.17	7.32		29.16	27.35	32.71	14.97	20.96	29.7			23.85	24.47
	30 min	72.84	86.99		14.17	11.68						53.57				31.71
	60 min	88.27	82.19		25.61	21.62						62.76				42.78
Figure 3e	% cycling/total CTLA-4 in memory Tconv
		HDs (P3)			P3			HDs (P1)								P1
	surface	7.9	9.67		0.84	0.62		7.41	15.86	6.13	7.04	7.04	13.1	11.43		6.82	9.43
	10 min	45.77	48.63		12.64	4.63		9.45	20.07	9.47	14.38	10.88	21.36	13.19		10.25	11.78
	30 min	51.81	54.69		9.8	5.16		22.79								9.87
	60 min	57.66	57.03		14.85	14.98		30.97								18.61

## Sheet: Figure 5
Figure 5a	mobilized CTLA-4			total CTLA-4
	HD	P1		HD	P1
	0.820303	0.0769034		0.661488	0.841894
	1.05101	1.09374		1.23277	0.841894
	0.717765	0.239255		1.30293	0.781759
	0.837392	0.393062		1.50338	0.701579
	1.47825	0.205076		1.16262	0.641443
	1.17064			1.45327	0.831872
	0.95702			0.881984
	1.03392			0.771736
	1.47825			0.94212
	0.455439			0.98221
				0.481082
				0.624405
Figure 5b	mobilized CTLA-4 reconstitution with GFP-DEF6
	HD	P1
	1.29	1.12
	1.38	0.83
	1.49	0.93
	1.24	0.92
	1.09	0.94
	0.75
	0.19
	0.69
	1.17
	1.13
	0.58
Figure 5c	mobilized CTLA-4 reconstitution with mutant GFP-DEF6-E331K
	HD	P1
	0.99	0.62
	1.01	0.724719
	1.10233	0.22
	1.23475	0.575441
	0.86
	0.804173
Figure 5d	anti-DEF6
						corresponding composite image (long exposure):
		Renilla k/o	DEF6 k/o				Renilla k/o	DEF6 k/o
					kDa:
					180
					130
					100
					70
					55
	anti-GAPDH										Separate (second) loading of the same samples:
						corresponding composite image (long exposure):					anti-GAPDH, composite image
		Renilla k/o	DEF6 k/o				Renilla k/o	DEF6 k/o				Renilla k/o	DEF6 k/o
					kDa:						kDa:
						clone 1 / 2	clone 1 / 2				70
					40	Renilla	DEF6 k/o
											55
					35
											40
					25						35
											25
Figure 5f	reconstitution of knockout cellss with GFP-tagged constructs
		GFP (EV)	GFP-DEF6	GFP-DEF6-E331K
	Renilla k/o
	replicate 1	1	1.308	1.317
	replicate 2	1.327		1.269
	replicate 3	1	0.956	0.885
	replicate 4	0.793	0.81	0.832
		GFP (EV)	GFP-DEF6	GFP-DEF6-E331K
	DEF6 k/o
	replicate 1	0.832	0.92	0.609
	replicate 2	0.632	0.946	0.573
	replicate 3	0.602	0.871	0.836
	replicate 4	0.623	0.931	0.754

## Sheet: Figure 6
Figure 6e	anti-GFP (IP)				anti-Myc (IP)
			IP: Anti-Myc				IP: Anti-Myc
	EV /	DEF6 / E331K	-Myc tag		EV /	DEF6 / E331K	-Myc tag
	kDa:				kDa:
	70
					20
	anti-GFP (WCL)				anti-Myc (WCL)				anti-ß-Actin (WCL)
			IP: Anti-Myc				IP: Anti-Myc				IP: Anti-Myc
	EV /	DEF6 / E331K	-Myc tag		EV /	DEF6 / E331K	-Myc tag		EV /	DEF6 / E331K	-Myc tag
	kDa:				kDa:				kDa:
	70
					20				50
Figure 6f	anti-DEF6 (IP)				anti-HA (IP)				anti-DEF6 and anti-HA (WCL):				anti-DEF6 and anti-HA (WCL),
													corresponding composite images (different exposure):
		IP: Strep-tag				IP: Strep-tag
	Strep-Ha tag:	RAB11 / GFP			Strep-Ha tag:	RAB11 / GFP			Strep-Ha tag:	RAB11	/ GFP
													RAB11 / GFP
														kDa:
												kDa:		180
														130
	kda:											100		100
	130				kDa:				anti-DEF6:
	100											70		70
	70				55
	55				40
					35
					25							55		55
									anti-HA:
												40		40
												35		35
Figure 6h	% cycling CTLA-4 (normalized)
		EV	RAB11	RAB11 S25N	RAB11 Q70L				EV	RAB11	RAB11 S25N	RAB11 Q70L
10 min	replicate 1	1	1.0265	0.6017	1.1141		30 min	replicate 1	1.3568	1.8513	0.9087	2.7902
	replicate 2	1		0.3971				replicate 2	1.8778		1.3279

## Sheet: Figure S1
Figure S1h	T-cell subsets in CD4 T cells, %
		Th1	Th2	Th17	Th1 Th17	naïve	exhausted	Treg	Tfh
	HD_1	7.99	3.8	2.21	4.22	53.3	5.99	2.56	2.61
	HD_2	12.5	3.37	2.64	7.46	36	10.9	3.26	3.54
	HD_3	6.41	2.81	1.99	8.81	36	17.7	2.86	3.36
	HD_4	8.1	3.14	2.22	8.46	37.3	8.15	3.75	5.85
	HD_5	6.05	1.66	1.4	6.92	51.9	8.09	2.68	3.14
	HD_6	10.2	2.28	2.53	9.54	37.3	11	3.06	3.64
	P3	2.38	1.09	1.21	2.44	54.3	11.6	1.22	0.4

## Sheet: Figure S2
Figure S2a
anti-DEF6, short exposure (compared to long exposure in Fig. 2e)
		P3 / HD1 /	HD2
	kDa:
	130
	100
	70
Figure S2e
anti-HSP90, overlays with ladder:
		HD		P1		ladders	ladder	P3
	stim. time:	0' / 1' /	5' / 15'	0' / 1' /	5' / 15'			0' / 1' /	5' / 15'
	kDa:
	80
	130
	100
	70 (cut)
anti-p-AKT and anti-p-ERK, overlays with ladder:
		HD		P1		ladders	ladder	P3
	stim. time:	0' / 1' /	5' / 15'	0' / 1' /	5' / 15'			0' / 1' /	5' / 15'
	kDa:
	70
anti-p-AKT
	55 (cut)
	40
anti-p-ERK
	35
anti-AKT and anti-ERK, overlays with ladder:
		HD		P1				P3
	stim. time:	0' / 1' /	5' / 15'	0' / 1' /	5' / 15'	ladders	ladder	0' / 1' /	5' / 15'
	kDa:
	70
anti-AKT
	55 (cut)
anti-ERK	40
	35
	25

## Sheet: Figure S3
Figure S3a	raw MFI (mean fluorescence intensity) CTLA-4 expression
	unstimulated:					stimulated:
	HDs (P3)	P3	HDs (P1)	P1		HDs (P3)	P3	HDs (P1)	P1
	2201	1354	2814	2440		11928	8781	8525	5284
	2004	1302	3228	2515		10874	8403	10787	6446
	1817	2270	2424			9743	9617	7065
	1693	2234	2400			15454	7963	7562
	2643	2330	2307			15622	4873	7117
	3072		2650			16423	4791	8169
	2761		2597			16781		4921
	2489					13178
	2645					13097
	2829					22489
	2503					22657
Figure S3b	% cycling/total CTLA-4 in naive Tregs
		HDs (P3)			P3			HDs (P1)								P1
	surface	25.47	38.66		0.61	1.52		6.59	12.83	6.19	5.45	4.19	12.02	4.86		5.2	9.73
	10 min	81.99	73.84		35.86	18.09		13.77	36.74	11.34	16.82	14.65	23.26	22.57		19.65	22.8
	30 min	79.81	67.73		18.38	19.84		32.93								38.92
	60 min	89.13	70.64		33.33	31.13		38.92								30
Figure S3c	% cycling/total CTLA-4 in naive Tconv
		HDs (P3)			P3			HDs (P1)								P1
	surface	2.81	6.71		0.57	0.53		1.3	2.4	0.78	1.06	0.56	1.63	2.39		1.01	2.04
	10 min	28.34	26.58		9.86	2.74		2.61	5.76	1.71	2.19	2.65	4.34	6.84		3.88	4.37
	30 min	29.08	26.67		7.54	3.35		5.16								1.81
	60 min	30.44	25.68		8.3	10.94		6.74								3.88
Figure S3f	MFI analysis of cycling CTLA-4 (in CD4 cells)
		HD1			HD2			P1
	surface	25.34	31.85		30.46	30.92		32.95	27.01
	10 min	44.36	57.08		59.34	60.08		35.84	32.97
	30 min	50.32	59.31		63.81	70.56		34.38	33.5
	60 min	59.53	56.29		72.63	82.16		39.4	35.68
Figure S3i	Re-cycling assay
	total CTLA-4			re-cycled CTLA-4
	HD	P1		HD	P1
	1	0.978495		1	0.578475
	0.989666	0.857986		1.10275	0.637992
	1.01033			0.898725
Figure S3j	Transendocytosis assay
	Percent of CTLA-4+GFP+ cells
	CHO-CD80 + anti-CTLA-4			CHO-CD80
	HD	P1		HD	P1
	1.314	0.216071		2.93278	1.40747
	1.92062	0.816327		3.85498	1.40514
	1.25725			4.78873
	1.55459			3.08624

## Sheet: Figure S4
Figure S4c	suppression assay of Jurkat-mCherry-CTLA-4 knockout cells on CD4 T cells
		day 2	day 3	day 4	day 5	day 6	day 7
	Renilla k/o	1.54	4.29	14.4	18.5	52.1	36.9
		1.74	4.93	17.2	20.1	57.3	36.4
		3.62
		3.12
		day 2	day 3	day 4	day 5	day 6	day 7
	DEF6 k/o	1.64	10.2	33.4	32.2	51.5	52.8
		1.46	6.65	34.5	28.8	45.7	55.9
		3.73
		4.45

## Sheet: Figure S5
Figure S5a	Pearson's Coefficient RAB11-CTLA-4
	HD1	HD2	P1
	0.068	0.866	0.047
	0.656	0.639	0.175
	0.6	0.653	0.518
	0.217	0.629	0.066
	0.254	0.131	0.105
	0.626	0.133	0.051
	0.504	0.517	0.011
	0.77	0.781	0.248
	0.743	0.429	0.457
	0.688	0.218	0.603
	0.45	0.633	0.376
	0.106	0.623	0.473
	0.369	0.432	0.011
	0.371	0.332	0.119
	0.57	0.605	0.515
	0.494	0.611	0.008
	0.469	0.578	0.141
	0.58	0.793	0.024
	0.217	0.502	0.302
	0.667	0.699	0.133
	0.554	0.564	0.622
	0.685	0.483	0.383
	0.065	0.232	0.439
	0.574	0.779	0.307
	0.489	0.702	0.896
	0.715	0.706	0.609
	0.397	0.223	0.272
	0.311	0.573	0.553
	0.36	0.769	0.03
	0.708	0.739	0.662
Figure S5c	Pearson's Coefficient RAB11-CTLA-4
	HD1	HD2	P3
	0.909	0.907	0.605
	0.958	0.673	0.321
	0.927	0.889	0.664
	0.852	0.867	0.726
	0.88	0.885	0.294
	0.864	0.913	0.242
	0.914	0.951	0.802
	0.691	0.896	0.822
	0.905	0.905	0.759
	0.89	0.819	0.801
	0.867	0.878	0.871
	0.841	0.908	0.841
	0.706	0.892	0.883
	0.884	0.894	0.832
	0.907	0.926	0.83
	0.627	0.661	0.596
	0.724	0.939	0.675
	0.766	0.907	0.495
	0.908	0.471	0.847
	0.887	0.877	0.838
	0.447	0.912	0.68
	0.838	0.911	0.688
	0.884	0.884	0.481
	0.795	0.893	0.745
	0.873	0.851	0.815
	0.741	0.928	0.592
	0.648	0.929	0.852
	0.159	0.886	0.881
	0.734	0.875	0.861
	0.472	0.385	0.784
	0.933	0.898	0.864
	0.828	0.893	0.866
	0.882	0.889	0.86
	0.883	0.877	0.705
	0.869	0.905	0.312
	0.875	0.873	0.864
	0.894	0.911	0.832
	0.864	0.926	0.671
		0.939	0.666
		0.491	0.841
		0.903
		0.889
		0.91
		0.942
		0.908
		0.92
		0.927
		0.93
		0.84
		0.859
		0.865
		0.919
		0.866
		0.912
		0.896
		0.863
		0.838
		0.88
		0.868
		0.794
Figure S5d	overlays with ladder:
	anti-HSP90				anti-RAB11
		HD1 / HD2 /	P1 / P3		kDa:	HD1 / HD2 /	P1 / P3
					55
								-->	unspecific band of the RAB11 antibody
	kDa:				40				(https://www.abcam.com/rab11a-antibody-ab65200.html )
	180
	130				35
	100
					25				specific for RAB11
	70								(https://www.abcam.com/rab11a-antibody-ab65200.html )
	55
					15
Figure S5e
	Anti-DEF6 (IP):
			RAB11-mutant
		EV / RAB11 /	S25N / Q70L		long exposure (same as left):
	kDa:
	100
	Anti-FLAG (IP):
			RAB11-mutant
		EV / RAB11 /	S25N / Q70L		long exposure (same as left):
	kDa:
	25
	Anti-DEF6 (WCL):
			RAB11-mutant
		EV / RAB11 /	S25N / Q70L
	kDa:
	100
	AntiFLAG (WCL):
			RAB11-mutant
		EV / RAB11 /	S25N / Q70L
	kDa:
	25
	Anti-beta-actin (WCL):
			RAB11-mutant
		EV / RAB11 /	S25N / Q70L
	kDa:
	37
Figure S5f
	anti-DEF6 (Input - left, IP - right) / short exposure (30 sec):							anti-DEF6 (Input - left, IP - right) / long exposure (30 min):
	kDa:	EV /RAB11 /	S25N / Q70L	ladder	EV /RAB11 /	S25N / Q70L		kDa:	EV /RAB11 /	S25N / Q70L	EV /RAB11 /	S25N / Q70L
	100							100
	70							70
	55							55
	anti-HA:						anti-HA, separate (second) loading of the same samples:
		Input		IP				Input		IP
	kDa:	EV /RAB11 /	S25N / Q70L	EV /RAB11 /	S25N / Q70L			EV /RAB11 /	S25N / Q70L	EV /RAB11 /	S25N / Q70L
	35
	25
	anti-HSP90 (Input):				anti-HSP90 (Input),separate (second) loading of the same samples:
	kDa:	EV /RAB11 /	S25N / Q70L		kDa:	EV /RAB11 /	S25N / Q70L
	100				100
	70
					70
	55
Figure S5h	GEF assay, RFI of Mant-GTP incorporated, 1 uM GEF protein											GEF assay, RFI of Mant-GTP incorporated, 2 uM GEF protein
	time	1 uM PH-DH			1 uM E331K			EDTA				time	2 uM PH-DH			2 uM E331K			EDTA
	0	480078	853949	653212	-392162	-411451	188651	-490775	1287156	811987		0	1000787	1014746	1189002	-336636	-168875	171843	577227	677103	510126
	41	673401	466302	411713	369542	-95633.7	129210	707555	817990	1.17491e+06		41	1.67924e+06	1.37987e+06	860271	-136313	305334	140241	1.19141e+06	993369	602229
	82	660291	502777	61743.3	7345.33	-261365	119546	906976	1.33691e+06	1.11501e+06		82	1.3814e+06	1.36419e+06	1.02509e+06	66903.3	266203	-263007	1.2196e+06	1.09733e+06	1.21822e+06
	123	362223	919226	1.19159e+06	6991.33	39991.3	114170	984800	1.82168e+06	1.98641e+06		123	1.54813e+06	1.32081e+06	958383	-192525	-316076	-106198	1.52023e+06	1.29488e+06	1.25065e+06
	164	464934	734805	178711	-742444	-197359	342360	691878	1.87416e+06	1.28964e+06		164	966562	1.13351e+06	801131	-1.03341e+06	-144980	-339763	950235	806687	954086
	205	706641	375755	1.06272e+06	-201258	212583	-195163	1.21023e+06	2.24838e+06	1.7541e+06		205	1.49441e+06	1.39247e+06	1.29301e+06	-205674	51647.7	-464911	1.6883e+06	1.46792e+06	1.35456e+06
	246	880661	366526	579948	-346521	85340	-164410	1264646	2069001	1387100		246	750161	1264057	1325258	-744071	-450908	-166247	1421893	1495791	1183123
	287	563607	693910	818797	-178797	521864	531854	2.33151e+06	3.05489e+06	2.02149e+06		287	1.24153e+06	1.06138e+06	1.68791e+06	97806.3	87849.3	-309681	1.26236e+06	2.4378e+06	1.42344e+06
	328	974653	1.30466e+06	1.41225e+06	246927	590248	233674	1.68426e+06	2.82425e+06	2.64071e+06		328	1.8187e+06	1.47572e+06	1.37403e+06	-93823.3	431262	-501761	1.59112e+06	2.49756e+06	2.45968e+06
	369	165604	1.07017e+06	722979	-617334	405048	-734498	1.29751e+06	2.1499e+06	2.79043e+06		369	1.43154e+06	1.1746e+06	828038	116355	90186.7	-120463	1.86799e+06	1.5119e+06	1.96297e+06
	410	502706	723235	1.33853e+06	-619324	392357	274783	2.01227e+06	2.58097e+06	2.69257e+06		410	1.61559e+06	1.06081e+06	1.35397e+06	-440721	-911145	-233938	2.07244e+06	2.26485e+06	2.31501e+06
	451	113962	850414	1.18931e+06	108762	374928	-62945.3	2.0226e+06	3.05025e+06	2.59443e+06		451	1.12326e+06	1.7279e+06	1.63698e+06	-593378	-549091	-205409	1.85057e+06	2.18188e+06	1.91832e+06
	492	-97194.3	759920	45028.7	-417448	-302735	-742240	1.54223e+06	2.51662e+06	2.40652e+06		492	1.32954e+06	1.27429e+06	824062	-192299	-229142	-718506	1.88165e+06	1.2271e+06	1.05079e+06
	533	636627	1219412	846171	-716537	625666	-178366	1938542	3170494	2502782		533	1406625	1175768	1314005	-687446	-489661	-663811	2048684	2079948	2332830
	574	446353	809839	868148	-532065	307212	-544228	1.21549e+06	3.15617e+06	2.54178e+06		574	1.28527e+06	1.35199e+06	1.17632e+06	-912498	-227069	-136192	1.89061e+06	1.913e+06	2.1801e+06
	615	728540	618536	1.07688e+06	-467015	520543	-29171.7	2.09347e+06	2.47525e+06	2.48607e+06		615	1.56192e+06	2.02276e+06	1.29242e+06	-492165	264889	-79942.7	2.44874e+06	2.6753e+06	2.09132e+06
	656	808174	926213	912856	-176519	31755.3	-194638	1.47095e+06	3.14249e+06	2.23815e+06		656	1.331e+06	2.23342e+06	1.25003e+06	-471792	-208949	97802.3	2.50903e+06	2.95962e+06	2.26659e+06
	697	311786	489921	920421	-785909	423050	-254700	1686651	2749709	2596261		697	1306243	1563019	1568121	-574696	121671	-1011249	2424293	2029021	2111481
	738	680428	1.24886e+06	1.49517e+06	213532	636755	418177	1.9862e+06	4.1556e+06	3.48043e+06		738	1.25801e+06	2.02264e+06	1.70905e+06	201688	329700	467185	2.66863e+06	2.82458e+06	2.36426e+06
	779	302345	807270	537639	86741.3	391027	-72938.7	2.27313e+06	3.10043e+06	2.89145e+06		779	1.28532e+06	1.13764e+06	1.09541e+06	-388124	50559.3	-192820	2.99384e+06	2.67141e+06	2.07704e+06
	820	445468	732247	822238	-535639	246260	686064	2283071	2742299	2289039		820	1712203	784155	1408849	-296768	-261294	92004	1792411	2201659	2159291
	861	400918	811463	777507	-526570	437584	-230877	2.58628e+06	2.13829e+06	2.23455e+06		861	1.35351e+06	963110	1.30025e+06	-133733	-47258.7	-389901	2.53734e+06	2.05661e+06	2.24914e+06
	902	253181	257207	1.04148e+06	-356171	827977	-253597	2.19985e+06	2.76395e+06	2.74769e+06		902	1.5882e+06	1.65917e+06	1.26931e+06	-303071	-228943	-262740	2.31297e+06	2.27223e+06	2.12889e+06
	943	481805	446702	353974	-186972	484862	-109725	1.46748e+06	2.46659e+06	2.61947e+06		943	775113	1.85312e+06	1.38405e+06	-423368	275532	-1.04379e+06	1.83028e+06	2.46446e+06	1.87723e+06
	984	-99125	589789	880665	-1119302	-433019	-412904	2107409	2852221	2295485		984	872131	1288985	799140	-906501	-937454	-1059461	2414113	1586325	2047057
	1025	522793	900953	864965	145115	904492	-188883	2295238	3876640	4015304		1025	1283729	1127496	1712732	-349820	-23771	182284	2322346	2787252	1841964
	1066	224428	662036	762511	-247489	510557	-27061.7	2.562e+06	2.60498e+06	3.23022e+06		1066	1.3866e+06	1.77608e+06	924080	-358903	-268812	69902.3	2.19057e+06	2.84704e+06	2.47335e+06
	1107	349267	187083	760245	-636091	-79800.7	-820912	1.9255e+06	2.07324e+06	2.34483e+06		1107	1.1218e+06	1.31619e+06	1.03246e+06	-1.10745e+06	-749460	-516120	1.96092e+06	1.84722e+06	1.79565e+06
	1148	661328	1.21809e+06	994300	-711810	645212	-184719	1.33615e+06	3.11915e+06	3.14713e+06		1148	1.46487e+06	1.25843e+06	988070	-663559	441082	-466671	2.68185e+06	2.4716e+06	2.45864e+06
	1189	662557	1.07798e+06	714272	-322440	228071	-511906	1.87028e+06	3.38408e+06	2.80636e+06		1189	1.59217e+06	1.07543e+06	1.63828e+06	-76783.7	-248309	-206463	2.20302e+06	2.3505e+06	2.24135e+06
	1230	623603	852720	737354	-475656	688316	-110017	2.16233e+06	4.02423e+06	2.55692e+06		1230	1.37824e+06	2.23887e+06	1.91308e+06	-467638	279975	-801051	2.43982e+06	2.89962e+06	2.42958e+06
	1271	909965	759813	1.30372e+06	130932	572951	822658	2.47498e+06	3.77287e+06	2.75426e+06		1271	1.56179e+06	1.28775e+06	1.78531e+06	-439601	-55623.3	-191571	3.19155e+06	2.62585e+06	2.16809e+06
	1312	544736	417629	482575	-503469	402039	-54339	1731577	3259253	2650959		1312	1134237	547023	676249	-604487	-734143	-920833	1890285	2232197	1944169
	1353	825622	879868	855711	-50077	509452	-211194	2269863	2752829	2552831		1353	1087590	1049904	1318061	-378121	-768501	-895022	1972023	2749137	1976095
	1394	-66466	978490	946278	-500666	-189842	-14279	1325824	2873748	2686616		1394	1189932	1138200	1795062	-508848	-368656	-558557	1656590	2343104	2467532
	1435	417734	995158	1.2036e+06	-577885	361684	-321933	1.92941e+06	2.85962e+06	2.32139e+06		1435	1.02566e+06	708575	850550	-1.01975e+06	-433635	-666862	2.04696e+06	2.40659e+06	2.03476e+06
	1476	146630	857202	625749	-408250	414002	-694759	2.03673e+06	2.70532e+06	3.23309e+06		1476	1.41212e+06	1.3696e+06	1.1784e+06	-826276	-454761	-703270	2.34197e+06	2.16882e+06	2.03153e+06
	1517	319966	1031842	904397	-605271	251264	-182092	1135066	2831780	2961310		1517	69761	1188900	1028956	-651771	-137812	-587620	1902488	2283228	1652460
	1558	363233	924606	829438	-1.02162e+06	206984	-586600	1.57838e+06	2.41115e+06	2.92065e+06		1558	759379	814104	1.16938e+06	132001	-675424	-1.16448e+06	2.05039e+06	2.89687e+06	1.27804e+06
	1599	373981	735018	1.00807e+06	-1.09224e+06	259755	-254311	1.91956e+06	3.1353e+06	2.69805e+06		1599	1.41879e+06	1.15676e+06	428345	-379459	-675651	-763686	2.53923e+06	2.73012e+06	1.9355e+06
	1640	-192100	752617	981339	-1087541	508133	-261314	1924877	2787383	2663035		1640	746560	583882	554225	-457486	43055	-1068564	2469811	2523777	1405027
	1681	52453	657699	635796	-1084345	14126	-603340	1896417	2347377	2418059		1681	1290239	1104385	1216055	-867237	-180895	-455847	1514449	1827125	2170763
	1722	-239420	414542	808289	-645496	-333070	-1.17285e+06	1.2143e+06	2.27128e+06	2.21665e+06		1722	745575	1.05304e+06	345583	-240725	-528187	-846228	1.47686e+06	1.53695e+06	1.65255e+06
	1763	-182281	129464	774463	-1.27128e+06	-406398	-764373	1.70464e+06	2.53414e+06	2.9209e+06		1763	652526	485345	1.46268e+06	-602299	-603064	-1.10166e+06	1.73816e+06	1.97422e+06	1.70152e+06
	1804	104642	1.1827e+06	1.15315e+06	-73237.7	241315	222044	2.39814e+06	2.68456e+06	2.83116e+06		1804	1.20077e+06	1.62082e+06	1.16013e+06	-118701	119852	-558175	2.34719e+06	2.59809e+06	2.12849e+06
	1845	368419	1.29942e+06	993316	-78211.3	1.02094e+06	-144906	1.67763e+06	3.31078e+06	2.13657e+06		1845	1.12176e+06	806529	1.39871e+06	-842140	-480561	-459443	2.28894e+06	1.85591e+06	2.24796e+06
	1886	957071	969261	524110	-1.00617e+06	-3607.67	-558576	2.17525e+06	2.79412e+06	2.25603e+06		1886	558920	1.49319e+06	1.02784e+06	-349684	-465495	-695155	2.7322e+06	2.16188e+06	1.81559e+06
	1927	-17619	1213215	884265	-196770	254890	-1105921	1140927	2994039	2062649		1927	1402809	941096	1430413	-1052876	-610994	-1083781	1786853	2080547	1903653
	1968	636096	229262	1181004	-615984	365513	-178276	1414362	3056634	2837896		1968	1065809	1015992	1415754	-921906	211774	-929250	2399096	2085544	2493704
	2009	119107	6091.33	353669	-570529	-57441.7	-437501	1.33304e+06	2.74706e+06	2.82066e+06		2009	699547	1.6586e+06	877251	-959219	-130605	-989978	2.48397e+06	2.50715e+06	1.34937e+06
	2050	-400710	651639	709067	-1.30546e+06	239641	-520074	1.64872e+06	2.3579e+06	2.5421e+06		2050	1.31336e+06	724539	1.08755e+06	-995284	-758456	-465868	1.89868e+06	2.12508e+06	1.9396e+06
	2091	256645	-117941	1.19819e+06	-1.01179e+06	-7705.67	-443831	1.27928e+06	2.28003e+06	2.89093e+06		2091	1.02327e+06	585366	969149	-992803	-1.21263e+06	-697624	2.16236e+06	1.92853e+06	1.84961e+06
	2132	593753	436710	411943	-262767	620149	-534635	1249356	2547588	2686556		2132	1436260	955449	277049	-709606	-786590	-860627	2247418	1848780	1637232
	2173	-4697	635394	894556	-551034	741706	-510207	1042669	2669195	2282757		2173	356515	1124789	959053	-500391	-456183	-440295	2125041	1563541	2067273
	2214	116528	836563	17876.3	-1.16389e+06	-465881	-727034	1.91236e+06	2.11861e+06	2.00832e+06		2214	879919	-3490.67	529229	-1.28885e+06	-621749	-1.80297e+06	1.66631e+06	2.04827e+06	1.35026e+06
	2255	249673	342029	732459	-849941	189625	-289066	1.77889e+06	1.88344e+06	2.51939e+06		2255	1.01639e+06	476299	704224	-1.03195e+06	56944.7	-560206	2.17826e+06	1.81748e+06	2.70897e+06
	2296	634329	841259	967967	-483991	-21107.3	-395255	2.11147e+06	3.15824e+06	2.0102e+06		2296	1.28777e+06	700131	1.23101e+06	-290550	-410348	-645912	1.95062e+06	2.54687e+06	2.19592e+06
	2337	544675	957442	1.32516e+06	-1.3801e+06	557304	-528826	1.6904e+06	2.33704e+06	2.00569e+06		2337	439135	496743	1.1317e+06	-859554	-680746	-945500	1.78441e+06	2.38647e+06	1.86688e+06
	2378	373711	1034655	732708	-1274073	154738	-555363	1441689	2503135	1950615		2378	854859	1025427	528954	-1277268	-774989	-683204	1650535	1534899	1514929
	2419	399732	1293444	1195354	-1365399	71369	-249641	2268664	2143102	2436538		2419	916644	1325128	1304376	-675040	-847094	-290486	1593608	1969530	1633568
	2460	573899	977239	578987	-922436	10062.3	-5184.67	1.32336e+06	2.04182e+06	1.64373e+06		2460	1.05898e+06	1.21656e+06	1.38645e+06	-545693	-727258	-1.008e+06	1.85194e+06	1.74361e+06	1.69136e+06
	2501	627344	849319	1167554	-738265	1032154	-295800	1266100	2821330	2203042		2501	1269434	1006099	1160543	-194945	-253040	-600286	1932154	1996102	1715324
	2542	410450	724699	195129	-788449	14517.7	-1.09604e+06	1.29828e+06	2.63903e+06	1.87388e+06		2542	935187	434059	547337	-705425	-804090	-275841	2.23807e+06	1.96099e+06	954155
	2583	190359	903545	849529	-1.04414e+06	-35054.7	-793945	1.12404e+06	2.31927e+06	2.8033e+06		2583	377177	757561	719415	-1.02603e+06	-529212	-1.28728e+06	1.76497e+06	1.01365e+06	1.71436e+06
	2624	350871	495039	1.37517e+06	-484928	285248	-783624	2.31629e+06	2.73795e+06	2.41168e+06		2624	1.06823e+06	1.02e+06	568249	-1.10123e+06	208848	-360368	2.72327e+06	2.66063e+06	1.73441e+06
	2665	-138780	385226	1.03072e+06	-866777	943647	-717884	1.23444e+06	1.84729e+06	2.1781e+06		2665	373539	1.67994e+06	362165	-1.18605e+06	-974238	-388377	1.96069e+06	1.59613e+06	1.43817e+06
	2706	101693	590969	260947	-1.11851e+06	-122324	-856827	1.09106e+06	1.87218e+06	2.56694e+06		2706	901612	1.01949e+06	884226	-1.09721e+06	-313819	-823880	1.84293e+06	1.57931e+06	1.74069e+06
	2747	345867	434438	537615	-161369	345963	-695315	1099909	2760441	2254285		2747	842162	938533	817379	-694805	-772785	-955471	2310331	1827549	1597979
	2788	-57343.7	1.2185e+06	659918	-1.0929e+06	-16563.7	-421579	1.08186e+06	1.88839e+06	1.92957e+06		2788	760453	1.01696e+06	1.264e+06	-835320	-122173	-538860	921101	1.43144e+06	1.38301e+06
	2829	626246	1.05745e+06	707441	-831948	-13041.7	-248229	1.59001e+06	2.41823e+06	2.07708e+06		2829	800237	1.31682e+06	1.64889e+06	-191484	-557921	-773236	1.81511e+06	1.56191e+06	2.10958e+06
	2870	527286	533656	814027	-1.17587e+06	431934	-315715	1.79271e+06	2.4133e+06	2.28149e+06		2870	856108	229433	705650	-819641	-1.47518e+06	-518437	1.48803e+06	1.8836e+06	1.81271e+06
	2911	424536	1105897	733104	-1063917	446025	-364454	581476	2347195	2414029		2911	1038111	548138	706142	-304654	-1101316	-1141433	1184681	1804201	2273783
	2952	325737	836466	315303	-1.07116e+06	371087	-404521	1.01582e+06	2.1077e+06	2.03841e+06		2952	1.55873e+06	1.60323e+06	977437	-1.21963e+06	-605739	-717399	1.12761e+06	1.44051e+06	2.14593e+06
	2993	228816	57220.7	373623	-1.16753e+06	-475537	-205102	2.16566e+06	1.97437e+06	1.65211e+06		2993	835471	882091	208771	-1.12246e+06	-919545	-945270	1.09345e+06	1.55274e+06	1.29319e+06
	3034	325864	671208	993246	-1476527	243200	-849940	692187	2000634	2719430		3034	1124506	1044802	1224476	-666888	-180871	-896816	1861064	1140556	1899254
	3075	-361532	-262688	722902	-1989922	408974	-671883	1114760	1993920	1418800		3075	724709	397812	747588	-421173	-172490	-949953	1259588	1913312	1352194
	3116	510493	828470	763212	-1.10523e+06	478014	-293254	920716	2.40382e+06	2.4356e+06		3116	1.69008e+06	1.20937e+06	1.1406e+06	-694997	-1.10679e+06	-658662	1.3556e+06	1.64493e+06	1.2382e+06
	3157	669095	327946	757212	-643800	-36508	-179185	670314	2499568	2246798		3157	812203	1354948	613469	-1055535	-751107	-963899	1285424	1952216	1967740
	3198	559633	444375	1090113	-1481355	357887	-464016	755122	2491727	1981333		3198	12091	899255	946915	-1198207	-583237	-554130	1457193	1383049	1360845
